# Supplementary material for: Optimized Acoustic Phantom Design for Characterizing Body Sound Sensors
Source: Sensors (Basel). 2022 Nov 23;22(23):9086. doi: 10.3390/s22239086 (PMC9735779; doi:10.3390/s22239086)
Supplement: Supplementary file 1 [file sensors-22-09086-s001.zip]

Archive with 1 entries (1 files):
- sensors-2024978-supplementary.pdf
